# Supplementary material for: Internet use and health in higher education students: a scoping review
Source: Health Promot Int. 2021 Mar 19;36(6):1610–20. doi: 10.1093/heapro/daab007 (PMC8699394; doi:10.1093/heapro/daab007)
Supplement: daab007_Supplementary_Data [file daab007_supplementary_data.zip]

Archive with 3 entries (3 files):
- Supplementary file 1.docx
- Supplementary file 2.docx
- Supplementary file 3.docx
